# Supplementary material for: miR29a and miR378b Influence CpG-Stimulated Dendritic Cells and Regulate cGAS/STING Pathway
Source: Vaccines (Basel). 2019 Nov 26;7(4):197. doi: 10.3390/vaccines7040197 (PMC6963666; doi:10.3390/vaccines7040197)
Supplement: Supplementary file 1 [file vaccines-07-00197-s001.zip]

Archive with 2 entries (2 files):
- vaccines-604607 author confirm sup.pdf
- vaccines-604607 Table S1.pdf
